# Supplementary material for: Argonaute 2 modulates EGFR–RAS signaling to promote mutant HRAS and NRAS-driven malignancies
Source: PNAS Nexus. 2022 Jul 28;1(3):pgac084. doi: 10.1093/pnasnexus/pgac084 (PMC9338400; doi:10.1093/pnasnexus/pgac084)
Supplement: pgac084_Supplemental_Files [file pgac084_supplemental_files.zip]

Archive with 2 entries (2 files):
- PNASNEXUS-PNASNEXUS-2022-00105-s01.pdf
- PNASNEXUS-PNASNEXUS-2022-00105-s02.pdf
